# Supplementary material for: SARS-CoV-2 infection susceptibility influenced by ACE2 genetic polymorphisms: insights from Tehran Cardio-Metabolic Genetic Study
Source: Sci Rep. 2021 Jan 15;11:1529. doi: 10.1038/s41598-020-80325-x (PMC7810897; doi:10.1038/s41598-020-80325-x)
Supplement: Supplementary file 2 — Supplementary Information 2. [file 41598_2020_80325_MOESM2_ESM.xlsx]

## Sheet: Title page
SARS-CoV-2 infection susceptibility influenced by ACE2 genetic polymorphisms: insights from the Tehran Cardio-Metabolic Genetic Study Hossein Lanjanian,1,9 Maryam Moazzam-Jazi,2,9 Mehdi Hedayati,3 Mahdi Akbarzadeh,4 Kamran Guity,5 Bahareh Sedaghati-khayat,6 Fereidoun Azizi,7 Maryam S Daneshpour,8* Authors 1. Hossein Lanjanian, Ph.D., Cellular and Molecular Endocrine Research Center, Research Inst…

## Sheet: supplementary file 1
Supplementary File 1. Allele frequency of shared variants among populations of interest (Iran, China, East Asian, American, African, European, South Asian)													Times Higher Frequency in IR
pos	Function	dbSNP	AF-ir	AF-China	AF-EAS	AF-AMR	AF-AFR	AF-EUR	AF-SAS				China	EAS	AMR	AFR	EUR	SAS
15571142:C:T	intron_variant	rs960594546	0.00329237	5.73e-05									57.4585	-	-	-	-	-
15599176:C:T	intron_variant	rs999426480	0.00169702	5.73e-05									29.6164	-	-	-	-	-
15586963:C:G	intron_variant	rs1222472622	0.00127653	0.000114593									11.1397	-	-	-	-	-
15599455:G:A	intron_variant	rs1250284245	0.00127148	0.000401077									3.17016	-	-	-	-	-
15581899:A:C	intron_variant	rs1482943354	0.00127137	0.000515671									2.46547	-	-	-	-	-
15597374:C:CAA	intron_variant	rs868113468 (C>A)	0.000880631	0.144683									-	-	-	-	-	-
15587811:C:T	synonymous_variant	NA	0.000832382	5.73e-05									14.5267	-	-	-	-	-
15575365:G:A	intron_variant	rs1044585495	0.00082033	0.000687561									1.1931	-	-	-	-	-
15568021:G:A	intron_variant	rs1186528514	0.000819024	0.00017189									4.76481	-	-	-	-	-
15563719:C:T	intron_variant	rs892264484	0.000665542	0.00034378									1.93595	-	-	-	-	-
15560468:C:T	downstream_gene_variant	rs983975926	0.000424795	5.73e-05									7.41353	-	-	-	-	-
15567968:G:A	intron_variant	rs921281971	0.000424789	0.000114593									3.70694	-	-	-	-	-
15568712:C:T	intron_variant	rs962512002	0.000424652	5.73e-05									7.41103	-	-	-	-	-
15578722:G:A	intron_variant	rs1470223728 (G>C)	0.000424423	0.000114593									3.70374	-	-	-	-	-
15584870:A:ATT	intron_variant	rs1203701842(-AA)	0.00042399	0.000630264									-	-	-	-	-	-
15589727:C:T	intron_variant	rs759734759 (C>G)	0.00042395	5.73e-05									7.39878	-	-	-	-	-
15575629:A:C	intron_variant	rs1569238247(A>T)	0.0006258	5.73e-05									10.9215	-	-	-	-	-
15585386:G:C	intron_variant	rs927193196	0.001333	0.00017189									7.75496	-	-	-	-	-
15591867:A:C	intron_variant	rs1314696878	0.000625	5.73e-05									10.9075	-	-	-	-	-
15601694:T:C	intron_variant	rs111572878;	0.00114721			0.021	0.2064	0.0013					-	NA	-	-	-	NA
15603756:A:G	upstream_gene_variant	rs112593415;	0.00127557			0.021	0.2064	0.0013					-	NA	-	-	-	NA
15603442:T:C	upstream_gene_variant	rs112621533;	0.000423749			0.0057	0.0837	0.0013					-	NA	-	-	-	NA
15602729:TA:T	upstream_gene_variant	rs113009615;rs767115100;	0.00126924			0.021	0.2054	0.0013					-	NA	-	-	-	NA
15601946:C:T	intron_variant	rs113208650;	0.000423799			0.0057	0.1017	0.0013					-	NA	-	-	-	NA
15578020:C:CATAAG	intron_variant	rs113691336;rs4646158;	0.644314	0.996046	0.9935	0.7634	0.9153	0.6527	0.7967				-	-	-	-	-	-
15576745:T:TAA	intron_variant	rs11374008;	0.0210798		0.0026	0.0019	0.004	0.0131	0.0014				-	8.10762	11.0946	5.26995	1.60915	15.057
15597509:T:C	intron_variant	rs137910448;	0.0042408	0.0444623	0.0524			0.0026	0.0028				-	-	NA	NA	1.63108	1.51457
15581769:T:TTTAA	intron_variant	rs138373349;rs4646148;	0.644127	0.996046	0.9935	0.7576	0.8923	0.6527	0.8022				-	-	-	-	-	-
15598096:C:G	intron_variant	rs138763015;	0.00168104	0.0213717	0.0183								-	-	NA	NA	NA	NA
15593160:T:A	intron_variant	rs138854040;	0.00315486	0.0742566	0.0681	0.0363	0.001	0.0013	0.007				-	-	-	3.15486	2.42682	-
15602178:A:G	upstream_gene_variant	rs140394675;	0.016887	0.000114593		0.0115		0.0131					147.365	NA	1.46843	NA	1.28908	NA
15597374:C:CA	intron_variant	rs141554379;	0.644017	0.735618	0.8338	0.6431	0.5394	0.594	0.624				-	-	1.00143	1.19395	1.0842	1.03208
15586227:C:T	intron_variant	rs141605946;	0.000853187			0.0019		0.0013					-	NA	-	NA	-	NA
15603954:A:G	upstream_gene_variant	rs142049267;	0.000423756			0.0057	0.0568						-	NA	-	-	NA	NA
15571557:G:A	intron_variant	rs142060377;	0.000625					0.0052					-	NA	NA	NA	-	NA
15562299:C:T	intron_variant	rs143079256;	0.000424125			0.0057	0.0409						-	NA	-	-	NA	NA
15571062:C:T	intron_variant	rs144061872;	0.00805299					0.0065					-	NA	NA	NA	1.23892	NA
15559765:G:A	downstream_gene_variant	rs145025362;	0.00125091				0.001						-	NA	NA	1.25091	NA	NA
15578721:C:T	intron_variant	rs145693360;	0.00084863	0.00378159	0.0065								-	-	NA	NA	NA	NA
15559083:A:T	downstream_gene_variant	rs145857403;	0.000849096	0.00716209	0.0079								-	-	NA	NA	NA	NA
15593391:A:AAAGGAAGG	intron_variant	rs146122606;rs754565978;rs57823828;	0.634099		0.9921	0.7519	0.8674	0.6514	0.8022				-	-	-	-	-	-
15596127:G:T	intron_variant	rs146598386;	0.0113172	0.000229187		0.0019	0.001	0.0091	0.0014				49.3798	NA	5.95642	11.3172	1.24365	8.08371
15572108:T:G	intron_variant	rs146750287;	0.001339				0.006						-	NA	NA	-	NA	NA
15602177:C:G	upstream_gene_variant	rs147718775;	0.016887	0.000114593		0.0115		0.0131					147.365	NA	1.46843	NA	1.28908	NA
15576710:C:T	intron_variant	rs148408803;	0.00879454	0.00017189		0.0057	0.001	0.0117	0.0042				51.1638	NA	1.5429	8.79454	-	2.09394
15574691:C:T	intron_variant	rs149434207;	0.00127			0.0076	0.007	0.0039					-	NA	-	-	-	NA
15567307:A:C	intron_variant	rs149683072;	0.00378414					0.0065	0.0014				-	NA	NA	NA	-	2.70296
15578516:C:A	intron_variant	rs149958080;	0.000851634	0.0100842	0.0065								-	-	NA	NA	NA	NA
15582843:G:A	intron_variant	rs151005246;	0.00337431	0.0258408	0.0196				0.0028				-	-	NA	NA	NA	1.20511
15586742:G:A	intron_variant	rs1514279;	0.6427	0.995932	0.9935	0.75	0.8066	0.6462	0.8022				-	-	-	-	-	-
15568325:A:G	intron_variant	rs1514280;	0.644043	0.997078	0.9961	0.7538	0.7916	0.6554	0.8022				-	-	-	-	-	-
15564663:T:C	intron_variant	rs1514281;	0.00169572	0.0317997	0.0327	0.0267	0.3101	0.0026	0.085				-	-	-	-	-	-
15564640:T:C	intron_variant	rs1514282;	0.00252474	0.0317997	0.0327	0.0324	0.3161	0.0026	0.085				-	-	-	-	-	-
15564624:T:C	intron_variant	rs1514283;	0.00169513	0.0317997	0.0327	0.0267	0.3101	0.0026	0.085				-	-	-	-	-	-
15571938:A:G	intron_variant	rs180864908;	0.00153147	0.000114593		0.0248							13.3644	NA	-	NA	NA	NA
15565133:C:T	intron_variant	rs181390351;	0.00169622	0.00464104	0.0013								-	1.30478	NA	NA	NA	NA
15586890:T:C	intron_variant	rs181522566;	0.00212148	0.00103134	0.0013				0.0014				2.05701	1.63191	NA	NA	NA	1.51534
15599244:A:G	intron_variant	rs182808331;	0.00515571			0.0019		0.0026					-	NA	2.71353	NA	1.98297	NA
15560043:G:A	downstream_gene_variant	rs182812527;	0.000740212			0.0057	0.008						-	NA	-	-	NA	NA
15594437:C:T	intron_variant	rs183452730;	0.000848581	0.00332321	0.0013								-	-	NA	NA	NA	NA
15577172:A:G	intron_variant	rs183546232;	0.0173781	0.00017189			0.001	0.0157	0.0042				101.1	NA	NA	17.3781	1.10689	4.13764
15579615:A:C	intron_variant	rs183880501;	0.00211812			0.0057		0.0013					-	NA	-	NA	1.62932	NA
15603865:A:C	upstream_gene_variant	rs184697926;	0.00172761	0.0808457	0.0733				0.0014				-	-	NA	NA	NA	1.23401
15569736:T:C	intron_variant	rs185202584;	0.00254968			0.0095		0.0026					-	NA	-	NA	-	NA
15571945:C:A	intron_variant	rs185220883;	0.00509711			0.0019		0.0026					-	NA	2.68269	NA	1.96043	NA
15601753:A:G	intron_variant	rs185721534;	0.00085			0.0095	0.0987						-	NA	-	-	NA	NA
15598303:C:G	intron_variant	rs187390194;	0.00168174	0.0017189	0.0026								-	-	NA	NA	NA	NA
15600646:G:T	intron_variant	rs187959864;	0.006901	0.000286484				0.0013					24.0886	NA	NA	NA	5.30846	NA
15600214:G:A	intron_variant	rs188512350;	0.00042399	0.00017189				0.0091	0.007				2.46664	NA	NA	NA	-	-
15602217:T:C	upstream_gene_variant	rs190509934;	0.00509285			0.0057	0.006	0.0026	0.0334				-	NA	-	-	1.95879	-
15574665:A:G	intron_variant	rs192474956;	0.00169641	0.00469833	0.0052								-	-	NA	NA	NA	NA
15591013:T:G	intron_variant	rs192674337;	0.00296827					0.0052	0.0014				-	NA	NA	NA	-	2.12019
15562783:G:C	intron_variant	rs192781231;	0.000740934			0.0057	0.007						-	NA	-	-	NA	NA
15596369:C:A	intron_variant	rs193159186;	0.000424475					0.0013					-	NA	NA	NA	-	NA
15599940:T:C	intron_variant	rs1978124;	0.502769	0.995359	0.9935	0.7099	0.9003	0.5287	0.7813				-	-	-	-	-	-
15600795:C:T	synonymous_variant	rs199804629;	0.00380523			0.0019							-	NA	2.00275	NA	NA	NA
15599585:C:CA	intron_variant	rs200217737;	0.00425511	0.000630264	0.0039	0.0057	0.0628	0.0039	0.0056				6.75131	1.09105	-	-	1.09105	-
15572909:T:TA	intron_variant	rs200885467;	0.0177783	0.00017189		0.0038	0.001	0.017	0.0042				103.428	NA	4.6785	17.7783	1.04578	4.23293
15583933:CTCTT:C	intron_variant	rs201424204;	0.00508322	0.108004	0.0929	0.0496	0.002	0.0026	0.0028				-	-	-	2.54161	1.95508	1.81544
15565162:GAA:G	intron_variant	rs201489317;	0.000424223	0.0445196	0.0419								-	-	NA	NA	NA	NA
15579268:A:AC	intron_variant	rs201835187;	0.0067544					0.0065	0.0028				-	NA	NA	NA	1.03914	2.41229
15596022:G:A	intron_variant	rs2023802;	0.641769	0.996849	0.9935	0.7519	0.8056	0.6514	0.8022				-	-	-	-	-	-
15590376:T:G	intron_variant	rs2048683;	0.642237	0.996047	0.9935	0.75	0.8066	0.6475	0.8022				-	-	-	-	-	-
15582092:A:C	intron_variant	rs2048684;	0.643875	0.996047	0.9935	0.7557	0.9093	0.6514	0.8022				-	-	-	-	-	-
15564667:C:T	intron_variant	rs2074192;	0.380014	0.409099	0.428	0.3989	0.346	0.4256	0.2256				-	-	-	1.09831	-	1.68446
15599938:A:G	intron_variant	rs2106809;	0.242494	0.546611	0.5223	0.3244	0.0887	0.2467	0.4833				-	-	-	2.73387	-	-
15590263:C:T	intron_variant	rs2158083;	0.642537	0.996047	0.9935	0.7519	0.8235	0.6475	0.8022				-	-	-	-	-	-
15592225:C:T	splice_region_variant+intron_variant	rs2285666;	0.2409	0.555034	0.5366	0.3359	0.2114	0.235	0.4791				-	-	-	1.13955	1.02511	-
15571997:T:C	intron_variant	rs2301692;	0.00084948	0.0326591	0.0327	0.0191	0.1486	0.0013	0.085				-	-	-	-	-	-
15572069:G:A	intron_variant	rs2301693;	0.000848426	0.0319143	0.0327	0.0191	0.1486	0.0013	0.085				-	-	-	-	-	-
15583151:G:T	intron_variant	rs2316903;	0.644	0.996047	0.9935	0.7557	0.8923	0.6514	0.8022				-	-	-	-	-	-
15582568:C:T	intron_variant	rs2316904;	0.643653	0.996047	0.9935	0.7557	0.8923	0.6501	0.8022				-	-	-	-	-	-
15564486:T:C	intron_variant	rs233574;	0.678632		0.9961	0.7672	0.9153	0.6697	0.8162				-	-	-	-	1.01334	-
15564843:G:A	intron_variant	rs233575;	0.679027	0.997192	0.9961	0.7863	0.988	0.6645	0.8162				-	-	-	-	1.02186	-
15588018:CT:C	intron_variant	rs34161673;	0.0032265	5.73e-05		0.0019		0.0065	0.0014				56.3089	NA	1.69816	NA	-	2.30464
15597980:C:CA	intron_variant	rs34481900;rs397724545;rs60097061;	0.642305	0.996677	0.9935	0.7538	0.8225	0.6514	0.8022				-	-	-	-	-	-
15564086:C:T	synonymous_variant	rs35803318;	0.0212532	0.000286484		0.0706	0.001	0.0535					74.1863	NA	-	21.2532	-	NA
15600810:G:A	synonymous_variant	rs368655410;	0.000424183	0.000572967									-	-	-	-	-	-
15588108:T:C	intron_variant	rs369279052;	0.00127334	0.00257835									-	-	-	-	-	-
15567563:C:T	intron_variant	rs373723722;	0.000423931	0.000572967	0.0079								-	-	NA	NA	NA	NA
15585385:G:T	intron_variant	rs41297301;	0.00901879	0.00017189		0.0038		0.0117	0.0042				52.4684	NA	2.37337	NA	-	2.14733
15564175:T:C	missense_variant	rs41303171;	0.00169531	0.000114593		0.0038		0.0183	0.0014				14.7942	NA	-	NA	-	1.21094
15568841:C:T	intron_variant	rs4240157;	0.635446	0.965106	0.9634	0.7195	0.4566	0.641	0.7145				-	-	-	1.39169	-	-
15601335:G:A	intron_variant	rs4646113;	0.000423777			0.0057	0.0718	0.0013					-	NA	-	-	-	NA
15600835:T:C	missense_variant	rs4646116;	0.000424039	5.73e-05			0.002	0.0052	0.0028				7.40033	NA	NA	-	-	-
15600285:C:T	intron_variant	rs4646118;	0.000846216			0.0095	0.0987						-	NA	-	-	NA	NA
15600155:A:G	intron_variant	rs4646119;	0.00127286			0.0057	0.1007	0.0013					-	NA	-	-	-	NA
15599613:G:A	intron_variant	rs4646120;	0.502083	0.995416	0.9935	0.6889	0.6889	0.5274	0.7813				-	-	-	-	-	-
15599607:C:T	intron_variant	rs4646121;	0.000665541	5.73e-05		0.0095	0.0967						11.615	NA	-	-	NA	NA
15599443:A:G	intron_variant	rs4646122;	0.00510549			0.0134	0.1785	0.0013					-	NA	-	-	3.9273	NA
15599178:C:T	intron_variant	rs4646123;	0.00082354			0.0095	0.1107						-	NA	-	-	NA	NA
15598673:T:C	intron_variant	rs4646124;	0.641998	0.996791	0.9935	0.7519	0.8036	0.6514	0.8022				-	-	-	-	-	-
15597330:A:G	intron_variant	rs4646127;	0.642557	0.996791	0.9935	0.7538	0.8235	0.6514	0.8022				-	-	-	-	-	-
15596819:C:T	intron_variant	rs4646128;	0.00464387			0.0057	0.0728						-	NA	-	-	NA	NA
15596734:C:T	intron_variant	rs4646129;	0.000424246			0.0057	0.0867	0.0013					-	NA	-	-	-	NA
15594320:GA:G	intron_variant	rs4646131;rs398087648;rs397686765;	0.640943	0.996849	0.9935	0.7519	0.8046	0.6488	0.8022				-	-	-	-	-	-
15592777:C:T	intron_variant	rs4646134;	0.000424006			0.0038	0.0508						-	NA	-	-	NA	NA
15592383:T:C	intron_variant	rs4646135;	0.000424208			0.0057	0.1037	0.0013					-	NA	-	-	-	NA
15588450:C:T	intron_variant	rs4646138;	0.000424165			0.0057	0.0508		0.0014				-	NA	-	-	NA	-
15587729:C:T	intron_variant	rs4646140;	0.000859458	0.0293359	0.0327	0.0153	0.1316	0.0013	0.085				-	-	-	-	-	-
15587478:G:A	intron_variant	rs4646141;	0.000848433			0.0057	0.0578						-	NA	-	-	NA	NA
15584941:G:C	intron_variant	rs4646142;	0.24473	0.557039	0.538	0.3359	0.2403	0.2376	0.4791				-	-	-	1.01844	1.03001	-
15583596:T:C	intron_variant	rs4646143;	0.644632		0.9935	0.7557	0.8923	0.6501	0.8022				-	-	-	-	-	-
15583572:G:A	intron_variant	rs4646144;	0.000847544	0.0292786	0.0327	0.0191	0.1356	0.0013	0.085				-	-	-	-	-	-
15582933:A:G	intron_variant	rs4646145;	0.00042419			0.0057	0.0857	0.0013					-	NA	-	-	-	NA
15582864:T:C	intron_variant	rs4646146;	0.00446182			0.0038	0.0708						-	NA	1.17416	-	NA	NA
15582621:T:A	intron_variant	rs4646147;	0.644078	0.996047	0.9935	0.7557	0.8923	0.6514	0.8036				-	-	-	-	-	-
15579901:A:G	intron_variant	rs4646152;	0.644307	0.996047	0.9935	0.7557	0.9093	0.6514	0.8022				-	-	-	-	-	-
15579712:C:T	intron_variant	rs4646153;	0.642917	0.996047	0.9935	0.7557	0.9093	0.6488	0.8022				-	-	-	-	-	-
15579386:C:T	intron_variant	rs4646155;	0.000847992	0.0292786	0.0327	0.0191	0.1346	0.0013	0.085				-	-	-	-	-	-
15578920:A:T	intron_variant	rs4646156;	0.6418	0.996047	0.9935	0.7519	0.8036	0.6514	0.7967				-	-	-	-	-	-
15577791:C:T	intron_variant	rs4646159;	0.00464599			0.0038	0.0708						-	NA	1.22263	-	NA	NA
15577344:C:G	intron_variant	rs4646161;	0.00084815			0.0057	0.0578						-	NA	-	-	NA	NA
15571855:C:T	intron_variant	rs4646167;	0.004762			0.021	0.0738						-	NA	-	-	NA	NA
15571602:C:G	intron_variant	rs4646168;	0.000424784			0.0076	0.1147	0.0013					-	NA	-	-	-	NA
15571498:A:C	intron_variant	rs4646170;	0.000424415	0.000114593		0.0057	0.0977	0.0013					3.70367	NA	-	-	-	NA
15570905:T:C	intron_variant	rs4646171;	0.000848037	0.0319143	0.0327	0.0191	0.1675	0.0013	0.085				-	-	-	-	-	-
15570148:C:G	intron_variant	rs4646174;	0.624445	0.965106	0.9634	0.7214	0.4536	0.6488	0.7145				-	-	-	1.37664	-	-
15569856:T:C	intron_variant	rs4646175;	0.000819055			0.0057	0.0578						-	NA	-	-	NA	NA
15569381:C:G	intron_variant	rs4646176;	0.000849103	0.031857	0.0327	0.0191	0.1645	0.0013	0.085				-	-	-	-	-	-
15569201:G:T	intron_variant	rs4646177;	0.00125177				0.0618						-	NA	NA	-	NA	NA
15566578:A:G	intron_variant	rs4646178;	0.000651				0.0628						-	NA	NA	-	NA	NA
15566297:A:G	synonymous_variant	rs4646179;	0.004375			0.021	0.0738						-	NA	-	-	NA	NA
15566165:C:T	intron_variant	rs4646180;	0.000641				0.0628						-	NA	NA	-	NA	NA
15565981:T:C	intron_variant	rs4646182;	0.000834112			0.0095	0.0947						-	NA	-	-	NA	NA
15565666:G:A	intron_variant	rs4646184;	0.000790598			0.0095	0.0947						-	NA	-	-	NA	NA
15565361:C:T	intron_variant	rs4646185;	0.000424406				0.0179						-	NA	NA	-	NA	NA
15586065:C:A	intron_variant	rs4646187;	0.000846558			0.0019		0.0026	0.0014				-	NA	-	NA	-	-
15583220:A:G	intron_variant	rs4646188;	0.107612	0.00126053		0.0344	0.002	0.1305	0.0627				85.3706	NA	3.12826	53.806	-	1.7163
15581100:C:T	intron_variant	rs4646189;	0.000424455					0.0078					-	NA	NA	NA	-	NA
15579445:A:G	intron_variant	rs4646190;	0.00381537	0.000114593		0.0095	0.001	0.0287	0.0028				33.295	NA	-	3.81537	-	1.36263
15573539:C:T	intron_variant	rs4646192;	0.0026023					0.0026	0.007				-	NA	NA	NA	1.00088	-
15598750:A:G	intron_variant	rs550649522;	0.0131563	5.73e-05									229.604	-	-	-	-	-
15582193:G:C	intron_variant	rs561004077;	0.000847255	5.73e-05									14.7863	-	-	-	-	-
15586685:G:T	intron_variant	rs56700224;	0.000423996			0.0057	0.0857	0.0013					-	NA	-	-	-	NA
15597204:A:G	intron_variant	rs574410255;	0.00127164	5.73e-05									22.1927	-	-	-	-	-
15559782:T:G	downstream_gene_variant	rs58967744;	0.00212437	0.031857	0.034	0.0286	0.2353	0.0013	0.0864				-	-	-	-	1.63413	-
15594414:C:T	intron_variant	rs60122685;	0.000848556				0.012						-	NA	NA	-	NA	NA
15567864:C:T	intron_variant	rs61433707;	0.001875	0.00962585	0.0131		0.012						-	-	NA	-	NA	NA
15596749:G:C	intron_variant	rs6632677;	0.00299922	0.0753452	0.0681	0.0363	0.001	0.0013	0.007				-	-	-	2.99922	2.30709	-
15565781:C:G	intron_variant	rs714205;	0.239441	0.555435	0.5353	0.3034	0.1007	0.205	0.4708				-	-	-	2.37777	1.168	-
15579114:T:A	intron_variant	rs72614596;	0.00166945	0.0821635	0.0733	0.0496	0.002	0.0026					-	-	-	-	-	NA
15586994:A:C	intron_variant	rs72614598;	0.00169138	0.0822781	0.0733	0.0496	0.002	0.0026					-	-	-	-	-	NA
15592205:C:T	intron_variant	rs73195520;	0.0006258				0.001	0.0052					-	NA	NA	-	-	NA
15592465:T:A	intron_variant	rs73195521;	0.0008117				0.001	0.0052					-	NA	NA	-	-	NA
15559977:C:T	downstream_gene_variant	rs746709934;	0.00169225	5.73e-05									29.5332	-	-	-	-	-
15567358:G:T	intron_variant	rs747549655;	0.000424816	0.000114593									3.70717	-	-	-	-	-
15565454:G:A	intron_variant	rs749570544;	0.000424444	5.73e-05									7.4074	-	-	-	-	-
15560681:C:T	downstream_gene_variant	rs753722286;	0.000424456	0.00326591									-	-	-	-	-	-
15595015:G:A	intron_variant	rs757019762;	0.00125	0.000229187									5.45406	-	-	-	-	-
15590829:C:T	intron_variant	rs757066;	0.642866	0.996047	0.9935	0.7824	0.988	0.6488	0.8022				-	-	-	-	-	-
15599179:C:T	intron_variant	rs759231910;	0.00127084	5.73e-05									22.1787	-	-	-	-	-
15578689:T:C	intron_variant	rs759268454;	0.00127467	5.73e-05									22.2455	-	-	-	-	-
15595816:T:C	intron_variant	rs759889612;	0.000847106	5.73e-05									14.7837	-	-	-	-	-
15560924:C:T	downstream_gene_variant	rs765046630;	0.000424463	0.000572967									-	-	-	-	-	-
15597574:A:T	intron_variant	rs767609706;	0.00212017	0.0140377									-	-	-	-	-	-
15584064:A:T	intron_variant	rs768419848;	0.000472577	5.73e-05									8.24742	-	-	-	-	-
15596540:G:GT	intron_variant	rs768560726;rs397822493;	0.643065	0.996849	0.9935	0.7653	0.9163	0.6527	0.8022				-	-	-	-	-	-
15572439:A:T	intron_variant	rs768948617;	0.00168352	0.000114593									14.6913	-	-	-	-	-
15596664:T:C	intron_variant	rs771727154;	0.0021204	5.73e-05									37.0052	-	-	-	-	-
15574191:G:A	intron_variant	rs774374307;	0.0012322	0.000401077									3.07223	-	-	-	-	-
15570875:G:GA	intron_variant	rs774381971;rs4646172;	0.000849053			0.0038	0.0648		0.0014				-	NA	-	-	NA	-
15564211:G:A	missense_variant	rs776995986;	0.005639	0.00017189									32.8059	-	-	-	-	-
15566200:ATTG:A	intron_variant	rs777042582;	0.00169794	0.000114593									14.8171	-	-	-	-	-
15592607:G:C	intron_variant	rs780478736;	0.000424064	0.00572967									-	-	-	-	-	-
15603134:G:A	upstream_gene_variant	rs7885856;	0.000740193			0.0095	0.0927						-	NA	-	-	NA	NA
15576745:T:TA	intron_variant	rs869138576;rs11374008;	0.354366		0.983	0.7424	0.7787	0.6345	0.7939				-	-	-	-	-	-
15572684:C:G	intron_variant	rs879922;	0.622744	0.965221	0.9634	0.7195	0.4536	0.6462	0.7145				-	-	-	1.37289	-	-
15603630:C:T	upstream_gene_variant	rs9698134;	0.00126823	0.000114593		0.021	0.2064	0.0013					11.0673	NA	-	-	-	NA
15603654:G:C	upstream_gene_variant	rs9698150;	0.00129934			0.0191	0.2064	0.0013					-	NA	-	-	-	NA
15589527:T:C	intron_variant	rs971249;	0.642811	0.996046	0.9935	0.7481	0.8066	0.6475	0.8022				-	-	-	-	-	-

## Sheet: supplementary file 2
Supplementary File 2 The list of missense variant found within Iranian population
Position	rs	REF	ALT	Gene	Protein_position	Amino_acids	Iranome id (http://www.iranome.ir/)
15589366:T:C	-	T	C	ACE2	225	D/G	X:15607489
15567775:C:A	-	C	A	ACE2	650	A/S	-----
15561966:A:G	-	A	G	ACE2	786	I/T	X:15580089
15573455:C:G	-	C	G	ACE2	485	V/L	X:15591578
15575754:A:C	-	A	C	ACE2	452	F/V	X:15593877
15581299:G:A	-	G	A	ACE2	331	S/F	X:15599422
15578268:T:C	COSV53024170	T	C	ACE2	373	H/R
15581290:G:A	rs1471486893	G	A	ACE2	334	T/M
15564175:T:C	rs41303171,COSV99071066	T	C	ACE2	720	N/D
15600835:T:C	rs4646116	T	C	ACE2	26	K/R
15589444:T:C	rs750145841	T	C	ACE2	199	Y/C
15573437:C:T	rs750415079,COSV53026505	C	T	ACE2	491	V/M
15600733:T:C	rs759162332	T	C	ACE2	60	Q/R
15573427:T:A	rs765152220	T	A	ACE2	494	D/V
15564210:C:T	rs769062069,COSV53024191	C	T	ACE2	708	R/Q
15564211:G:A	rs776995986	G	A	ACE2	708	R/W

## Sheet: Supplementary file 3
Supplementary file 3. The most significant eQTL variants effect on ACE2 expression in various tissues and their allele frequency in different populations
Tissue	position:Ref:Alt	dbSNP	pval_nominal	qval	log2_aFC	AF-ir	AF-ChinaMAP	AF-EAS	AF-AMR	AF-AFR	AF-EUR	AF-SAS
Adipose_Visceral_Omentum	15532706:T:G	rs112171234	4.12e-05	0.0305686	-6.64386	0.00127317	NA	0	0.0344	0.2124	0.0013	0
Muscle_Skeletal	15182657:T:C	rs12010448	9.8e-05	0.0377829	1.29175	0.00125098	NA	0	0.0076	0.1256	0	0
Breast_Mammary_Tissue	14742270:C:T	rs75979613	3.27e-05	0.0341986	-1.61458	0.0169761	5.73e-05	0	0.0038	0	0.0104	0.0014
Testis	16526278:T:A	rs143695310	0.000107856	0.0491039	0.173922	0.00466223	0.000114593	0	0.0248	0.001	0.0392	0.0028
Adipose_Subcutaneous	15597330:A:G	rs4646127	3.1e-05	0.0161591	0.314484	0.642557	0.996791	0.9935	0.7538	0.8235	0.6514	0.8022
Prostate	15721189:C:T	rs5936029	6.56e-06	0.0125132	0.510088	0.495528	0.987395	0.9791	0.7061	0.9013	0.517	0.7855
Brain_Substantia_nigra	15668176:C:A	rs6632704	1.98e-07	0.00120206	1.16007	0.487204	0.942818	0.9306	0.6737	0.5194	0.5261	0.6866
Nerve_Tibial	15693086:C:T	rs1996225	3.33e-17	7.78e-13	0.754934	0.486075	0.752579	0.7356	0.5534	0.5663	0.4478	0.5822
Brain_Cerebellar_Hemisphere	15693086:C:T	rs1996225	2.63e-06	0.0030433	0.787818	0.486075	0.752579	0.7356	0.5534	0.5663	0.4478	0.5822
Brain_Hypothalamus	15668176:C:A	rs6632704	2.5e-08	0.000102292	0.742571	0.487204	0.942818	0.9306	0.6737	0.5194	0.5261	0.6866
Brain_Frontal_Cortex_BA9	15675427:G:GGGCGCGGTCCTTACGTGT	rs200781818	1.38e-17	5.67e-13	1.4659	0	0.941273	NA	NA	NA	NA	NA
Artery_Tibial	15625156:T:C	rs6629110	6.01e-10	1.44e-06	0.708689	0.491694	0.955022	0.9516	0.6679	0.4457	0.5261	0.6964
Brain_Caudate_basal_ganglia	15675427:G:GGGCGCGGTCCTTACGTGT	rs200781818	6.31e-13	6.08e-09	1.31116	0	0.941273	NA	NA	NA	NA	NA
Brain_Cerebellum	15693086:C:T	rs1996225	4.26e-10	1.46e-06	0.917569	0.486075	0.752579	0.7356	0.5534	0.5663	0.4478	0.5822
Pituitary	15626097:G:A	rs2158082	4.56e-06	0.00650202	0.600306	0.498369	0.995302	0.9935	0.7309	0.9731	0.5274	0.7813
Brain_Cortex	15658294:G:A	rs4830974	8.92e-17	1.61e-12	1.25284	0.490891	0.942703	0.9306	0.6947	0.7448	0.5248	0.6866
Brain_Nucleus_accumbens_basal_ganglia	15679923:C:T	rs5936011	3.23e-16	5.9e-12	1.26176	0.496733	0.987853	0.9791	0.7118	0.9023	0.53	0.7813
Brain_Amygdala	15688707:C:A	rs4060	1.22e-06	0.00406547	1.13811	0.48184	0.939495	0.9293	0.6908	0.6919	0.5274	0.6894
Brain_Anterior_cingulate_cortex_BA24	15682937:A:C	rs4830983	7.05e-09	3.44e-05	1.03618	0.497669	0.987853	0.9791	0.7328	0.9751	0.5326	0.7813
Brain_Putamen_basal_ganglia	15688707:C:A	rs4060	3.56e-11	1.65e-07	1.22718	0.48184	0.939495	0.9293	0.6908	0.6919	0.5274	0.6894

## Sheet: Supplementary file 4
Supplementary file 4. The significant eQTL variants positively regulated the TMPRSS2 expression lung tissues and their allele frequency in different populations
Chr	Pos	rsid	AFR_AF	AMR_AF	EAS_AF	EUR_AF	SAS_AF	IR_AF
21	41385693:A:T	rs373066	0.0234	0.2291	0.0129	0.3459	0.3344	0.3171
21	41434482:G:T	rs363981	0.1044	0.2896	0.0099	0.4841	0.2495	0.3633
21	41434505:G:A	rs363982	0.1717	0.2925	0.0099	0.4841	0.2556	0.3649
21	41434545:C:T	rs364153	0.1702	0.2925	0.0099	0.4841	0.2556	0.3645
21	41434603:C:T	rs364154	0.1044	0.2839	0.0099	0.4841	0.2495	0.3633
21	41435576:T:C	rs469015	0.1891	0.2954	0.0099	0.4851	0.2546	0.3645
21	41435577:G:A	rs468395	0.0794	0.2795	0.0079	0.4841	0.2464	0.3511
21	41436127:C:G	rs468451	0.1702	0.2896	0.0099	0.4841	0.2556	0.3645
21	41436146:A:C	rs468209	0.1702	0.2896	0.0099	0.4841	0.2556	0.3645
21	41436185:T:C	rs469213	0.1044	0.281	0.0099	0.4841	0.2495	0.3633
21	41436273:G:A	rs468473	0.1044	0.281	0.0099	0.4861	0.2495	0.3637
21	41437279:A:C	rs468646	0.1694	0.2882	0.0099	0.4781	0.2536	0.3599
21	41437620:A:G	rs468867	0.1036	0.2795	0.0099	0.4781	0.2464	0.3591
21	41437795:T:C	rs467692	0.1036	0.2795	0.0099	0.4781	0.2464	0.3591
21	41437878:A:G	rs468917	0.1694	0.2853	0.0099	0.4732	0.2526	0.3603
21	41437879:G:A	rs469581	0.1694	0.2882	0.0099	0.4712	0.2526	0.3595
21	41438502:A:C	rs469153	0.1702	0.2882	0.0099	0.4771	0.2526	0.3603
21	41442291:A:G	rs148214	0.3865	0.451	0.1062	0.5736	0.364	0.4794
21	41442345:T:C	rs467987	0.3865	0.4524	0.1062	0.5726	0.364	0.4794
21	41442549:G:A	rs468704	0.3865	0.451	0.1062	0.5736	0.364	0.479
21	41442594:A:G	rs468440	0.3865	0.451	0.1062	0.5736	0.364	0.479
21	41442939:A:G	rs468747	0.3865	0.451	0.1062	0.5736	0.364	0.479
21	41443170:A:ACT	rs10670165	0.3865	0.451	0.1062	0.5736	0.364
21	41443293:A:G	rs468786	0.3865	0.451	0.1062	0.5726	0.364	0.4786
21	41443367:T:C	rs468414	0.3865	0.451	0.1062	0.5736	0.364	0.4803
21	41443442:C:T	rs364197	0.3865	0.451	0.1062	0.5726	0.364	0.479
21	41443535:G:A	rs469012	0.3865	0.451	0.1062	0.5726	0.364	0.4786
21	41444139:G:A	rs462698	0.382	0.4481	0.1062	0.5736	0.364	0.4794
21	41444193:G:T	rs1638369	0.382	0.4481	0.1062	0.5726	0.364	0.4794
21	41444274:A:G	rs469073	0.4259	0.4496	0.2867	0.5895	0.5409
21	41444578:A:G	rs469093	0.3956	0.4481	0.1062	0.5726	0.363	0.479
21	41445250:G:A	rs469270	0.3994	0.4481	0.1062	0.5716	0.363	0.4798
21	41445655:A:G	rs469288	0.4433	0.4683	0.3482	0.5885	0.547	0.4014
21	41445685:G:A	rs469382	0.0378	0.2709	0.0069	0.4742	0.2526	0.3523
21	41445738:A:G	rs469383	0.4433	0.4496	0.2857	0.5885	0.545	0.406
21	41446003:G:A	rs469390	0.444	0.4496	0.2857	0.5885	0.546	0.4072
21	41446179:C:T	rs467773	0.4455	0.4496	0.2857	0.5885	0.547	0.4069
21	41446205:A:G	rs364199	0.4455	0.4496	0.2857	0.5885	0.546	0.4065
21	41446346:C:T	rs363882	0.4455	0.4496	0.2857	0.5885	0.546	0.4065
21	41446429:A:C	rs364105	0.4448	0.4496	0.2857	0.5885	0.544	0.4048
21	41446430:G:A	rs364203	0.4448	0.4496	0.2857	0.5885	0.546	0.4048
21	41446588:G:A	rs469483	0.4433	0.4496	0.2867	0.5885	0.546	0.4048
21	41446620:G:GA	rs35477708	0.3949	0.4481	0.1062	0.5716	0.365	0.4782
21	41447005:T:A	rs364143	0.4433	0.4496	0.2877	0.5895	0.546	0.4048
21	41447022:T:G	rs364043	0.4433	0.4496	0.2877	0.5895	0.546	0.4048
21	41447036:A:C	rs369454	0.4433	0.4496	0.2877	0.5895	0.546	0.4048
21	41447039:G:A	rs365628	0.441	0.4481	0.2877	0.5895	0.546	0.4048
21	41447082:G:A	rs467537	0.4062	0.4467	0.1062	0.5716	0.3661	0.4778
21	41447278:G:A	rs467574	0.0552	0.2983	0.0069	0.5209	0.3354	0.4681
21	41447995:T:C	rs468699	0.4682	0.3357	0.1012	0.5388	0.3661	0.4966
21	41449719:A:G	rs363976	0.084	0.3069	0.006	0.5338	0.3569	0.4828
21	41449820:G:A	rs468444	0.2352	0.3184	0.006	0.5358	0.364	0.4862
21	41450499:A:T	rs469126	0.2118	0.3156	0.0069	0.5358	0.365	0.4845
21	41452806:G:A	rs469304	0.1641	0.3127	0.006	0.5348	0.3671	0.4832
21	41452947:C:T	rs467798	0.1967	0.3141	0.006	0.5348	0.365	0.4824
21	41453222:G:C	rs468259	0.3601	0.3343	0.249	0.5398	0.4847	0.4786
21	41453809:G:A	rs467519	0.121	0.3026	0.006	0.5348	0.3415	0.4824
21	41454836:A:G	rs467512	0.1218	0.3026	0.006	0.5348	0.3425	0.4828
21	41455551:G:C	rs468397	0.1218	0.3026	0.006	0.5348	0.3425	0.4828
21	41456429:A:C	rs401498	0.1203	0.3026	0.006	0.5348	0.3425	0.4828
21	41461592:AC:A	rs35074065	0.0787	0.2695	0.006	0.4334	0.3497	0.4358
21	41464259:T:A	rs463727	0.0787	0.2723	0.006	0.4573	0.3548	0.4572
21	41471514:A:AC	rs34624090	0.0961	0.2406	0.006	0.4423	0.3865	0.4782
21	41471638:G:A	rs467375	0.093	0.2392	0.006	0.4414	0.3845	0.4761
21	41472035:T:A	rs458213	0.0983	0.2435	0.006	0.4414	0.3875	0.4778
21	41473456:A:G	rs17854725	0.3389	0.4107	0.121	0.5417	0.4438	0.4501
21	41473711:C:T	rs55964536	0.1006	0.2882	0.006	0.4831	0.3978
21	41478148:T:C	rs4818239	0.2496	0.3357	0.0079	0.502	0.4458	0.4803
21	41480393:C:A	rs734056	0.2126	0.317	0.0079	0.4891	0.4335	0.4916
21	41481156:A:G	rs4290734	0.0688	0.3112	0.0069	0.4871	0.4315	0.4996
21	41481267:TCAGACA:T	rs139374762	0.0991	0.3127	0.0069	0.4871	0.4315	0.4992
21	41482711:A:T	rs34783969	0.115	0.317	0.0069	0.4881	0.4284	0.4933
21	41485641:C:T	rs11702475	0.1225	0.3098	0.0079	0.4911	0.4274	0.492
21	41485974:C:T	rs62217531	0.3109	0.3055	0.0089	0.4781	0.3875	0.4371
21	41491393:C:A	rs35899679	0.1074	0.2882	0.0069	0.4632	0.3845	0.4446
21	41491442:C:T	rs35041537	0.1142	0.2911	0.0069	0.4632	0.3855	0.4509
